# Supplementary material for: Pharmacological read-through of nonsense ARSB mutations as a potential therapeutic approach for mucopolysaccharidosis VI
Source: J Inherit Metab Dis. 2012 Sep 13;36(2):363–71. doi: 10.1007/s10545-012-9521-y (PMC3590409; doi:10.1007/s10545-012-9521-y)
Supplement: Supplementary file 3 — ARSB activity with and without PTC124 treatment (XLS 24 kb) [file 10545_2012_9521_MOESM2_ESM.xls]

## Sheet: Foglio2
	Supplementary Table 1. ARSB activity with and without PTC124 treatment
	Patient ID	Treatment	ARSB activity*	SEM	p value
	ML1	mock treated	0.774078	0.753293
		PTC124 [3.3µM]	0.979081	0.957075	ns
		PTC124 [10µM]	1.45447	0.79071	0.02
	ML2	mock treated	0.740465	0.421009
		PTC124 [3.3µM]	1.3149	0.655461	0.03
		PTC124 [10µM]	2.32114	0.643313	0.01
	ARSB analysis was performed on all fibroblasts in three independent experiments to assess reproducibility. Data are presented as mean + standard error of the mean (SEM); ns: non significant; * (nmol/mg of protein/h)
